# Supplementary material for: Exploring molecular signatures in PURA syndrome using muscle proteomics and serum biomarkers
Source: J Neurol. 2026 Jan 23;273(2):94. doi: 10.1007/s00415-026-13621-7 (PMC12830457; doi:10.1007/s00415-026-13621-7)
Supplement: Supplementary file 2 — List of proteins showing significant dysregulation in quadriceps muscle of one PURA patient (P6): The first sheet of the Excel table provides an overview of all statistically significantly dysregulated proteins. The second sheet lists proteins known to be involved in transcription. The third sheet summarizes proteins known to participate in vesicular transport. Supplementary file2 (XLSX 56 KB) [file 415_2026_13621_MOESM2_ESM.xlsx]

## Sheet: Proteins dysregulated in muscle
Upregulated Proteins								Downregulated Proteins
PG.ProteinAccessions	PG.Genes	PG.ProteinDescriptions	PG.ProteinNames	Unique Peptides	PURA/Ctrl	pValue		PG.ProteinAccessions	PG.Genes	PG.ProteinDescriptions	PG.ProteinNames	Unique Peptides	PURA/Ctrl	pValue
O15230	HBG1	Hemoglobin subunit gamma-1	HBG1_HUMAN	11.5714	18.8217	8.81765e-07		Q9P0M6	CAPZA2	F-actin-capping protein subunit alpha-2	CAZA2_HUMAN	9.14286	0.504942	0.00073085
O15258	HIST2H2AB	Histone H2A type 2-B	H2A2B_HUMAN	2.14286	16.2888	0.029504		Q9P0V9	MYH1	Myosin-1	MYH1_HUMAN	210.429	0.50406	0.00189742
O15294	RRBP1	Ribosome-binding protein 1	RRBP1_HUMAN	15.8571	13.17	2.80189e-06		Q9P253	TPI1	Triosephosphate isomerase	TPIS_HUMAN	21.1429	0.503194	0.0117611
O15305	SERPINH1	Serpin H1	SERPH_HUMAN	13.2857	12.1553	1.64696e-07		Q9P291	HEBP2	Heme-binding protein 2	HEBP2_HUMAN	8.57143	0.501493	0.00342784
O15427	FABP4	Fatty acid-binding protein, adipocyte	FABP4_HUMAN	6	10.591	0.000691491		Q9P2J5	CBR1	Carbonyl reductase [NADPH] 1	CBR1_HUMAN	9.85714	0.497758	0.0292173
O15460	FKBP10	Peptidyl-prolyl cis-trans isomerase FKBP10	FKB10_HUMAN	3.57143	9.21616	0.0180156		Q9P2R3	PRKAR2A	cAMP-dependent protein kinase type II-alpha regulatory subunit	KAP2_HUMAN	19	0.497521	0.00455457
O43143	TXNDC5	Thioredoxin domain-containing protein 5	TXND5_HUMAN	7.14286	8.51736	0.000365022		Q9P2R7	GGCT	Gamma-glutamylcyclotransferase	GGCT_HUMAN	6.85714	0.496783	0.0111913
O43175	POSTN	Periostin	POSTN_HUMAN	26.7143	8.37906	0.000982805		Q9UBF9	NDUFA7	NADH dehydrogenase [ubiquinone] 1 alpha subcomplex subunit 7	NDUA7_HUMAN	8.85714	0.493702	0.0453211
O43264	EFEMP1	EGF-containing fibulin-like extracellular matrix protein 1	FBLN3_HUMAN	3.71429	7.10552	0.000393507		Q9UBQ5	SYNPO2	Synaptopodin-2	SYNP2_HUMAN	35	0.489021	0.00705921
O43301	PSPC1	Paraspeckle component 1	PSPC1_HUMAN	2.42857	6.68059	0.0261623		Q9UBS4	LDHA	L-lactate dehydrogenase A chain	LDHA_HUMAN	23.2857	0.484444	0.00875864
O43399	LRRC59	Leucine-rich repeat-containing protein 59	LRC59_HUMAN	3.14286	6.32055	2.14781e-06		Q9UBT2	NEB	Nebulin	NEBU_HUMAN	493.286	0.482934	3.40205e-05
O43488	CKAP4	Cytoskeleton-associated protein 4	CKAP4_HUMAN	15.5714	6.16884	5.28902e-05		Q9UBV2	ATP8A1	Phospholipid-transporting ATPase IA	AT8A1_HUMAN	1.57143	0.482501	0.0449157
O43556	MYDGF	Myeloid-derived growth factor	MYDGF_HUMAN	3	6.09229	9.69719e-05		Q9UBW8	PGK1	Phosphoglycerate kinase 1	PGK1_HUMAN	37.1429	0.479599	0.0139157
O43583	ATP1B4	Protein ATP1B4	AT1B4_HUMAN	4.71429	6.07649	4.00074e-05		Q9UBY9	IDE	Insulin-degrading enzyme	IDE_HUMAN	5.71429	0.479231	0.0204088
O43639	PDK1	[Pyruvate dehydrogenase (acetyl-transferring)] kinase isozyme 1, mitochondrial	PDK1_HUMAN	3.28571	5.69278	0.000742705		Q9UDW1	SYPL2	Synaptophysin-like protein 2	SYPL2_HUMAN	8	0.47881	0.0148412
O43665	DBN1	Drebrin	DREB_HUMAN	5.28571	5.51653	0.000354337		Q9UFN0	TTN	Titin	TITIN_HUMAN	2244.86	0.474987	0.000414179
O43674	FBLN2	Fibulin-2	FBLN2_HUMAN	3.28571	5.44743	0.000892563		Q9UHB9	KLHL40	Kelch-like protein 40	KLH40_HUMAN	15.4286	0.465254	9.51162e-06
O43708	MYOF	Myoferlin	MYOF_HUMAN	11.4286	5.2769	0.000149007		Q9UHD9	GSTM3	Glutathione S-transferase Mu 3	GSTM3_HUMAN	10	0.461274	0.0484782
O43741	MAP1B	Microtubule-associated protein 1B	MAP1B_HUMAN	12.5714	5.25069	0.0284124		Q9UHP9	ATP2A2	Sarcoplasmic/endoplasmic reticulum calcium ATPase 2	AT2A2_HUMAN	31.1429	0.459386	0.00282611
O43747	C4B	Complement C4-B	CO4B_HUMAN	1.71429	5.22208	0.00552989		Q9UHQ9	TMOD4	Tropomodulin-4	TMOD4_HUMAN	15	0.457727	0.000368048
O43759	BGN	Biglycan	PGS1_HUMAN	10.7143	5.20535	0.000200487		Q9UHW9;Q9UP95	MRPS30	39S ribosomal protein S30, mitochondrial	RT30_HUMAN	2.57143	0.455395	0.00518436
O43760	HDLBP	Vigilin	VIGLN_HUMAN	14	5.17374	0.00164751		Q9UHX1	PRDX6	Peroxiredoxin-6	PRDX6_HUMAN	24	0.452807	0.00158703
O43765	ATL3	Atlastin-3	ATLA3_HUMAN	5.28571	5.17281	0.00177995		Q9UHY1	PARK7	Protein/nucleic acid deglycase DJ-1	PARK7_HUMAN	14.7143	0.452039	0.0164116
O43772	COL12A1	Collagen alpha-1(XII) chain	COCA1_HUMAN	36.2857	5.13626	0.000704118		Q9UHY7	RPS5	40S ribosomal protein S5	RS5_HUMAN	5.57143	0.451434	0.0127014
O43795	MYO1B	Unconventional myosin-Ib	MYO1B_HUMAN	4	5.10983	0.0457031		Q9UI26	APEH	Acylamino-acid-releasing enzyme	ACPH_HUMAN	13.7143	0.448653	0.01859
O43826	C16orf62	UPF0505 protein C16orf62	CP062_HUMAN	1.85714	5.03515	0.000785811		Q9UI30	PURA	Transcriptional activator protein Pur-alpha	PURA_HUMAN	6.85714	0.447495	0.0238023
O43852	ADK	Adenosine kinase	ADK_HUMAN	4	4.92114	0.000567795		Q9UII2	PDLIM7	PDZ and LIM domain protein 7	PDLI7_HUMAN	7	0.444316	0.0069815
O43920	CORO1C	Coronin-1C	COR1C_HUMAN	4.57143	4.7694	0.000384146		Q9UIQ6	ENSA	Alpha-endosulfine	ENSA_HUMAN	2.42857	0.443208	0.00280565
O60237	COPG1	Coatomer subunit gamma-1	COPG1_HUMAN	8.14286	4.74277	0.000250407		Q9UJU6	TOM1	Target of Myb protein 1	TOM1_HUMAN	9.57143	0.439967	0.0457686
O60333	NUCKS1	Nuclear ubiquitous casein and cyclin-dependent kinase substrate 1	NUCKS_HUMAN	2.42857	4.61426	0.00293529		Q9UJW0	MYH6	Myosin-6	MYH6_HUMAN	5.57143	0.43902	0.0178082
O60343	APOA4	Apolipoprotein A-IV	APOA4_HUMAN	25.1429	4.58286	2.29434e-06		Q9UJY1	GPI	Glucose-6-phosphate isomerase	G6PI_HUMAN	26	0.438263	0.0381316
O60506	ARPC5	Actin-related protein 2/3 complex subunit 5	ARPC5_HUMAN	2	4.47934	0.014684		Q9UJY5	MACROD1	O-acetyl-ADP-ribose deacetylase MACROD1	MACD1_HUMAN	6.14286	0.437788	0.0151165
O60662	S100A8	Protein S100-A8	S10A8_HUMAN	3	4.46726	6.19581e-05		Q9UK41	BLVRB	Flavin reductase (NADPH)	BLVRB_HUMAN	7.42857	0.436059	0.00164559
O60664	ASPN	Asporin	ASPN_HUMAN	18.5714	4.44435	5.32143e-05		Q9UK45	CA2	Carbonic anhydrase 2	CAH2_HUMAN	11.5714	0.434127	0.00950931
O60725	HMGN2	Non-histone chromosomal protein HMG-17	HMGN2_HUMAN	2	4.40913	0.0143692		Q9UKD2	PGM1	Phosphoglucomutase-1	PGM1_HUMAN	37.1429	0.427298	0.02932
O60749	NOL3	Nucleolar protein 3	NOL3_HUMAN	3.85714	4.38912	0.00016933		Q9UKG1	ATP6V1G1	V-type proton ATPase subunit G 1	VATG1_HUMAN	1.57143	0.425705	6.36921e-05
O60762	AGO1	Protein argonaute-1	AGO1_HUMAN	4	4.36518	0.00015981		Q9UKM9	NDUFA5	NADH dehydrogenase [ubiquinone] 1 alpha subcomplex subunit 5	NDUA5_HUMAN	6.28571	0.425546	0.0386712
O60763	SSR4	Translocon-associated protein subunit delta	SSRD_HUMAN	2.42857	4.33956	0.00218454		Q9UKP3	YBX3	Y-box-binding protein 3	YBOX3_HUMAN	5.71429	0.424192	0.000143131
O60814;P57053;P58876;P62807;Q5QNW6;Q93079;Q99877;Q99879;Q99880	VCAN	Versican core protein	CSPG2_HUMAN	4.71429	4.28243	0.0221034		Q9UKS6	SLC25A4	ADP/ATP translocase 1	ADT1_HUMAN	9.71429	0.423679	0.0195515
O60830	ILVBL	Acetolactate synthase-like protein	ILVBL_HUMAN	3.28571	4.22979	0.00747561		Q9UKU7	AAMDC	Mth938 domain-containing protein	AAMDC_HUMAN	7.28571	0.421837	0.00699694
O60831	PTBP1	Polypyrimidine tract-binding protein 1	PTBP1_HUMAN	7.57143	4.22839	0.000372097		Q9UL46	JPH1	Junctophilin-1	JPH1_HUMAN	15.5714	0.412292	0.000262791
O60832	HIST1H1B	Histone H1.5	H15_HUMAN	6.42857	4.21536	0.000905865		Q9UM00	GOT1	Aspartate aminotransferase, cytoplasmic	AATC_HUMAN	26.7143	0.408607	0.00684866
O60869	UBQLN2	Ubiquilin-2	UBQL2_HUMAN	1.71429	4.11398	0.0116338		Q9UMR2	HINT3	Histidine triad nucleotide-binding protein 3	HINT3_HUMAN	3	0.404584	0.00810536
O60884	PGRMC1	Membrane-associated progesterone receptor component 1	PGRC1_HUMAN	4.71429	4.10096	0.000955591		Q9UMS6	MAPT	Microtubule-associated protein tau	TAU_HUMAN	8.14286	0.40021	0.000632515
O60888	EIF2AK2	Interferon-induced, double-stranded RNA-activated protein kinase	E2AK2_HUMAN	2.42857	4.09775	0.0194467		Q9UMY4	PHKB	Phosphorylase b kinase regulatory subunit beta	KPBB_HUMAN	30.5714	0.397495	0.0181871
O60936	ISYNA1	Inositol-3-phosphate synthase 1	INO1_HUMAN	3.28571	4.09562	0.00102302		Q9UN42	PMP2	Myelin P2 protein	MYP2_HUMAN	2.42857	0.393568	0.0269693
O75027	FTL	Ferritin light chain	FRIL_HUMAN	5.28571	4.09289	8.98935e-05		Q9UNH7	MYH4	Myosin-4	MYH4_HUMAN	5.14286	0.385894	0.0265789
O75112	IGKV3-15	Immunoglobulin kappa variable 3-15	KV315_HUMAN	1.57143	4.08689	0.00032491		Q9UNL2	PHKG1	Phosphorylase b kinase gamma catalytic chain, skeletal muscle/heart isoform	PHKG1_HUMAN	12.5714	0.384546	0.0189741
O75116	UGDH	UDP-glucose 6-dehydrogenase	UGDH_HUMAN	6	4.07732	0.0528887		Q9UNM6	PREP	Prolyl endopeptidase	PPCE_HUMAN	27.2857	0.382752	0.0061851
O75122	FAM114A1	Protein NOXP20	NXP20_HUMAN	5.57143	4.07554	0.000408387		Q9UNN5	GLRX	Glutaredoxin-1	GLRX1_HUMAN	2.42857	0.381681	0.0206209
O75131	SMDT1	Essential MCU regulator, mitochondrial	EMRE_HUMAN	1.85714	4.01879	0.000304591		Q9UNS2	ARPP19	cAMP-regulated phosphoprotein 19	ARP19_HUMAN	2.42857	0.378519	0.0427727
O75165	GCSH	Glycine cleavage system H protein, mitochondrial	GCSH_HUMAN	2	3.97331	0.0196829		Q9UPE1	PHKA1	Phosphorylase b kinase regulatory subunit alpha, skeletal muscle isoform	KPB1_HUMAN	22.5714	0.370306	0.0256068
O75223	GBF1	Golgi-specific brefeldin A-resistance guanine nucleotide exchange factor 1	GBF1_HUMAN	4.71429	3.94534	0.00808701		Q9UPR0	PCBD2	Pterin-4-alpha-carbinolamine dehydratase 2	PHS2_HUMAN	2.85714	0.365188	0.00921088
O75298	ELN	Elastin	ELN_HUMAN	6	3.90997	0.00251779		Q9UPT5	MYL3	Myosin light chain 3	MYL3_HUMAN	19	0.364804	0.00021891
O75306	IGKV1-5	Immunoglobulin kappa variable 1-5	KV105_HUMAN	1.71429	3.90849	0.000197852		Q9UQ49	HSPA2	Heat shock-related 70 kDa protein 2	HSP72_HUMAN	26.8571	0.362375	0.016916
O75323	CBX3	Chromobox protein homolog 3	CBX3_HUMAN	2	3.88672	0.000511241		Q9UQN3	TCAP	Telethonin	TELT_HUMAN	8.14286	0.35763	0.000931233
O75339	TXNDC12	Thioredoxin domain-containing protein 12	TXD12_HUMAN	2.85714	3.88404	0.00240776		Q9Y235	SELENBP1	Methanethiol oxidase	SBP1_HUMAN	21.5714	0.350773	0.0339753
O75340	MYADM	Myeloid-associated differentiation marker	MYADM_HUMAN	2.28571	3.87177	6.71625e-06		Q9Y265	IMPA2	Inositol monophosphatase 2	IMPA2_HUMAN	3.42857	0.340123	0.0140826
O75352	DBI	Acyl-CoA-binding protein	ACBP_HUMAN	7.14286	3.83859	0.000411818		Q9Y295	SERPINB1	Leukocyte elastase inhibitor	ILEU_HUMAN	11.4286	0.328749	0.00923969
O75365	HNRNPF	Heterogeneous nuclear ribonucleoprotein F	HNRPF_HUMAN	3.14286	3.83193	0.00208612		Q9Y2A7	NAMPT	Nicotinamide phosphoribosyltransferase	NAMPT_HUMAN	7.85714	0.32372	0.0209282
O75367	PUF60	Poly(U)-binding-splicing factor PUF60	PUF60_HUMAN	4.85714	3.81674	0.0223943		Q9Y2B0	CPA3	Mast cell carboxypeptidase A	CBPA3_HUMAN	5.85714	0.320182	0.0209358
O75368	RPL3	60S ribosomal protein L3	RL3_HUMAN	5.71429	3.77888	0.00353953		Q9Y2E4	GPT	Alanine aminotransferase 1	ALAT1_HUMAN	16.2857	0.310858	0.041377
O75380	KDELC2	KDEL motif-containing protein 2	KDEL2_HUMAN	3.57143	3.76807	0.00503231		Q9Y2H1	COX6B1	Cytochrome c oxidase subunit 6B1	CX6B1_HUMAN	6.57143	0.308852	0.0141682
O75390	AKAP12	A-kinase anchor protein 12	AKA12_HUMAN	16	3.76492	0.000281784		Q9Y2R5	MAOB	Amine oxidase [flavin-containing] B	AOFB_HUMAN	16.2857	0.294679	0.0324734
O75431	FKBP4	Peptidyl-prolyl cis-trans isomerase FKBP4	FKBP4_HUMAN	5.71429	3.7287	0.000251218		Q9Y2R9	MYBPC2	Myosin-binding protein C, fast-type	MYPC2_HUMAN	68.7143	0.294012	0.00306607
O75436	IGKV4-1	Immunoglobulin kappa variable 4-1	KV401_HUMAN	2.71429	3.71942	4.54064e-05		Q9Y2S2	ME1	NADP-dependent malic enzyme	MAOX_HUMAN	10.5714	0.293808	0.0232212
O75438	RPLP2	60S acidic ribosomal protein P2	RLA2_HUMAN	6.14286	3.70168	0.000201165		Q9Y2S6	FABP3	Fatty acid-binding protein, heart	FABPH_HUMAN	12.1429	0.290163	0.00983546
O75439	RPL18A	60S ribosomal protein L18a	RL18A_HUMAN	4.28571	3.69907	0.0047309		Q9Y333	FHOD1	FH1/FH2 domain-containing protein 1	FHOD1_HUMAN	20.2857	0.253217	0.00306839
O75487	TMSB4X	Thymosin beta-4	TYB4_HUMAN	3.28571	3.66174	0.00124329		Q9Y399	CSRP3	Cysteine and glycine-rich protein 3	CSRP3_HUMAN	11.1429	0.2398	0.000458006
O75489	S100A10	Protein S100-A10	S10AA_HUMAN	4.71429	3.66013	0.000577125		Q9Y3B8	MCCC1	Methylcrotonoyl-CoA carboxylase subunit alpha, mitochondrial	MCCA_HUMAN	2.71429	0.236459	0.00600101
O75494	DBNL	Drebrin-like protein	DBNL_HUMAN	5	3.65764	0.00236291		Q9Y3C8	SLC37A4	Glucose-6-phosphate exchanger SLC37A4	G6PT1_HUMAN	2.71429	0.230091	0.0467917
O75521	PSIP1	PC4 and SFRS1-interacting protein	PSIP1_HUMAN	3	3.65047	0.012996		Q9Y478	PLN	Cardiac phospholamban	PPLA_HUMAN	1.57143	0.193089	0.0324497
O75531	PPIB	Peptidyl-prolyl cis-trans isomerase B	PPIB_HUMAN	9.71429	3.62024	0.000529786		Q9Y4C2	ALDOC	Fructose-bisphosphate aldolase C	ALDOC_HUMAN	3.85714	0.189722	0.0342248
O75533	TMEM33	Transmembrane protein 33	TMM33_HUMAN	2.57143	3.61212	0.0283097		Q9Y4L1	FXR2	Fragile X mental retardation syndrome-related protein 2	FXR2_HUMAN	2.14286	0.174074	0.00231474
O75534	IGHV5-51	Immunoglobulin heavy variable 5-51	HV551_HUMAN	2.28571	3.61123	0.0175488		Q9Y5Y7	DPT	Dermatopontin	DERM_HUMAN	5	0.0857093	0.0356858
O75604	ZW10	Centromere/kinetochore protein zw10 homolog	ZW10_HUMAN	1.85714	3.59464	0.00762965		Q9Y680	FHL1	Four and a half LIM domains protein 1	FHL1_HUMAN	12	0.0548279	0.0154033
O75608	EIF2B1	Translation initiation factor eIF-2B subunit alpha	EI2BA_HUMAN	3.71429	3.58586	0.028279		Q9Y6N1	ATP2A3	Sarcoplasmic/endoplasmic reticulum calcium ATPase 3	AT2A3_HUMAN	2.57143	0.0195659	0.000950168
O75643	BASP1	Brain acid soluble protein 1	BASP1_HUMAN	3.85714	3.58206	0.00725902
O75688	CORO1B	Coronin-1B	COR1B_HUMAN	4.14286	3.55688	0.000738373
O75694	IGHV4-34	Immunoglobulin heavy variable 4-34	HV434_HUMAN	1.71429	3.54225	4.16801e-05
O75695	MRPL38	39S ribosomal protein L38, mitochondrial	RM38_HUMAN	3.28571	3.5378	0.000922601
O75718	AGFG1	Arf-GAP domain and FG repeat-containing protein 1	AGFG1_HUMAN	2.28571	3.5363	0.00411874
O75746	F13A1	Coagulation factor XIII A chain	F13A_HUMAN	14.7143	3.52421	5.27839e-05
O75764	NMNAT1	Nicotinamide/nicotinic acid mononucleotide adenylyltransferase 1	NMNA1_HUMAN	2.42857	3.52379	0.0034206
O75781	SIRT3	NAD-dependent protein deacetylase sirtuin-3, mitochondrial	SIR3_HUMAN	2.28571	3.49541	0.00792929
O75821	ARPC2	Actin-related protein 2/3 complex subunit 2	ARPC2_HUMAN	8.28571	3.48989	0.000127871
O75822	SSR1	Translocon-associated protein subunit alpha	SSRA_HUMAN	2.42857	3.48801	0.010522
O75880	COPZ1	Coatomer subunit zeta-1	COPZ1_HUMAN	2.42857	3.44779	0.01166
O75882	HSPA12B	Heat shock 70 kDa protein 12B	HS12B_HUMAN	6.57143	3.44407	1.57565e-05
O75907	AIMP2	Aminoacyl tRNA synthase complex-interacting multifunctional protein 2	AIMP2_HUMAN	5.28571	3.39917	0.00168936
O75923	C8orf82	UPF0598 protein C8orf82	CH082_HUMAN	2.71429	3.39767	0.00102426
O75947	SNX6	Sorting nexin-6	SNX6_HUMAN	5.28571	3.38973	0.00425437
O75955	HSD17B12	Very-long-chain 3-oxoacyl-CoA reductase	DHB12_HUMAN	6.42857	3.34777	0.00208534
O75964	GGT5	Glutathione hydrolase 5 proenzyme	GGT5_HUMAN	4.85714	3.34705	0.00476885
O76021	TNXB	Tenascin-X	TENX_HUMAN	72.2857	3.32614	0.000830678
O76071	ELAVL1	ELAV-like protein 1	ELAV1_HUMAN	6.14286	3.31736	0.00637766
O76094	SEC31A	Protein transport protein Sec31A	SC31A_HUMAN	10.4286	3.30678	0.000116047
O94788	FMOD	Fibromodulin	FMOD_HUMAN	4.14286	3.28598	0.00857886
O94874	PHGDH	D-3-phosphoglycerate dehydrogenase	SERA_HUMAN	5.71429	3.26699	0.000833707
O94901	HMCN2	Hemicentin-2	HMCN2_HUMAN	8.71429	3.26141	0.00914027
O94911	MIF	Macrophage migration inhibitory factor	MIF_HUMAN	2.14286	3.24684	3.66318e-06
O94973	HPCAL1	Hippocalcin-like protein 1	HPCL1_HUMAN	2	3.23688	0.00313327
O95084	NANS	Sialic acid synthase	SIAS_HUMAN	4.57143	3.17951	0.000301771
O95140	GARS	Glycine--tRNA ligase	GARS_HUMAN	10.4286	3.15771	2.15346e-05
O95149	UBQLN1	Ubiquilin-1	UBQL1_HUMAN	3	3.1527	0.00755797
O95166;Q9H0R8	ARPC1B	Actin-related protein 2/3 complex subunit 1B	ARC1B_HUMAN	4.57143	3.15049	0.00544902
O95167	EIF3F	Eukaryotic translation initiation factor 3 subunit F	EIF3F_HUMAN	4.85714	3.14995	0.000320047
O95168	CLIC4	Chloride intracellular channel protein 4	CLIC4_HUMAN	4.28571	3.14159	0.000386911
O95169	2007-09-01	Septin-7	SEPT7_HUMAN	11.8571	3.13382	0.00121943
O95182	PDIA4	Protein disulfide-isomerase A4	PDIA4_HUMAN	19	3.125	0.000844088
O95197	COL14A1	Collagen alpha-1(XIV) chain	COEA1_HUMAN	48.5714	3.12488	0.00362735
O95202	SFXN3	Sideroflexin-3	SFXN3_HUMAN	4.28571	3.10969	0.00209986
O95210	FKBP2	Peptidyl-prolyl cis-trans isomerase FKBP2	FKBP2_HUMAN	2.71429	3.10961	0.000660668
O95260	NFIB	Nuclear factor 1 B-type	NFIB_HUMAN	1.85714	3.10248	0.0437633
O95292	RHOT1	Mitochondrial Rho GTPase 1	MIRO1_HUMAN	2.28571	3.08696	0.0199141
O95336	HSP90B1	Endoplasmin	ENPL_HUMAN	31.2857	3.04439	0.00011322
O95352	MYH7B	Myosin-7B	MYH7B_HUMAN	8.57143	3.03325	0.000537883
O95373	SULT1A3;SULT1A4	Sulfotransferase 1A3;Sulfotransferase 1A4	ST1A3_HUMAN;ST1A4_HUMAN	1.57143	3.01695	0.0161529
O95379	CD44	CD44 antigen	CD44_HUMAN	2.28571	3.00836	0.00392198
O95425	CORO1A	Coronin-1A	COR1A_HUMAN	3.42857	2.99551	0.00186339
O95433	FSCN1	Fascin	FSCN1_HUMAN	15.4286	2.98185	0.00110893
O95476	UBXN4	UBX domain-containing protein 4	UBXN4_HUMAN	2.42857	2.95159	0.0120142
O95479	COPE	Coatomer subunit epsilon	COPE_HUMAN	3.14286	2.95024	0.00583563
O95487	TRIM28	Transcription intermediary factor 1-beta	TIF1B_HUMAN	8.57143	2.9439	0.00206906
O95563	2009-09-01	Septin-9	SEPT9_HUMAN	8.85714	2.93356	0.00279005
O95571	KANK2	KN motif and ankyrin repeat domain-containing protein 2	KANK2_HUMAN	4.85714	2.93156	0.00266452
O95573	ABHD11	Protein ABHD11	ABHDB_HUMAN	4.71429	2.92233	0.00291515
O95674	AGPAT1	1-acyl-sn-glycerol-3-phosphate acyltransferase alpha	PLCA_HUMAN	1.57143	2.91538	0.00652392
O95747	DNPH1	2'-deoxynucleoside 5'-phosphate N-hydrolase 1	DNPH1_HUMAN	2.85714	2.91452	0.00225299
O95786	LGALS3	Galectin-3	LEG3_HUMAN	5.42857	2.90293	0.00339015
O95793	CIRBP	Cold-inducible RNA-binding protein	CIRBP_HUMAN	3.57143	2.89912	0.00199053
O95810	PPP1CB	Serine/threonine-protein phosphatase PP1-beta catalytic subunit	PP1B_HUMAN	5.42857	2.89527	0.00888603
O95817	TMEM167A	Protein kish-A	KISHA_HUMAN	1.85714	2.88978	0.00438377
O95831	MVP	Major vault protein	MVP_HUMAN	14.2857	2.86738	0.000305037
O95834	HINT1	Histidine triad nucleotide-binding protein 1	HINT1_HUMAN	5.57143	2.86692	0.0137839
O95881	ATP2B4	Plasma membrane calcium-transporting ATPase 4	AT2B4_HUMAN	4.71429	2.85864	0.00223092
O95989	TMED9	Transmembrane emp24 domain-containing protein 9	TMED9_HUMAN	4.28571	2.83467	0.00117262
O96000	PICALM	Phosphatidylinositol-binding clathrin assembly protein	PICAL_HUMAN	5.57143	2.82335	0.00273596
P00156	MRPL12	39S ribosomal protein L12, mitochondrial	RM12_HUMAN	4	2.81456	0.013506
P00325	SNX17	Sorting nexin-17	SNX17_HUMAN	1.85714	2.8093	0.000591929
P00338	ARF4	ADP-ribosylation factor 4	ARF4_HUMAN	3.28571	2.80617	8.70482e-05
P00352	SEC61B	Protein transport protein Sec61 subunit beta	SC61B_HUMAN	2.42857	2.80451	0.000784931
P00367	RIC8A	Synembryn-A	RIC8A_HUMAN	3.42857	2.80333	0.00660043
P00390	RAB5C	Ras-related protein Rab-5C	RAB5C_HUMAN	3.57143	2.8012	0.00151566
P00395	C1S	Complement C1s subcomponent	C1S_HUMAN	5.14286	2.78605	0.00128167
P00403	B2M	Beta-2-microglobulin	B2MG_HUMAN	2.14286	2.7819	0.000743311
P00414	HNRNPUL1	Heterogeneous nuclear ribonucleoprotein U-like protein 1	HNRL1_HUMAN	3	2.76133	0.00165892
P00441	AP2S1	AP-2 complex subunit sigma	AP2S1_HUMAN	2.85714	2.76088	0.00319141
P00488	COPA	Coatomer subunit alpha	COPA_HUMAN	18.8571	2.756	0.000975185
P00491	DDRGK1	DDRGK domain-containing protein 1	DDRGK_HUMAN	3.57143	2.75474	0.0298458
P00558	EHD4	EH domain-containing protein 4	EHD4_HUMAN	10.5714	2.73944	0.00121864
P00734	TPPP3	Tubulin polymerization-promoting protein family member 3	TPPP3_HUMAN	5.42857	2.72757	0.00244184
P00736	CFI	Complement factor I	CFAI_HUMAN	3	2.72646	0.0160787
P00738	HSPB6	Heat shock protein beta-6	HSPB6_HUMAN	9.42857	2.72201	0.000800266
P00746	GLIPR2	Golgi-associated plant pathogenesis-related protein 1	GAPR1_HUMAN	3.71429	2.72137	0.0150353
P00747	UROD	Uroporphyrinogen decarboxylase	DCUP_HUMAN	3.42857	2.71025	0.00177649
P00748	ZMPSTE24	CAAX prenyl protease 1 homolog	FACE1_HUMAN	3	2.70635	0.0111674
P00846	ACTC1	Actin, alpha cardiac muscle 1	ACTC_HUMAN	2	2.69711	0.000434608
P00918	SF3B1	Splicing factor 3B subunit 1	SF3B1_HUMAN	9.71429	2.68755	0.00817252
P01009	GAMT	Guanidinoacetate N-methyltransferase	GAMT_HUMAN	7.14286	2.676	0.00516683
P01011	CAPG	Macrophage-capping protein	CAPG_HUMAN	3.57143	2.67408	0.0257897
P01019	LAMP1	Lysosome-associated membrane glycoprotein 1	LAMP1_HUMAN	2.85714	2.67242	0.000943965
P01023	GABARAPL2	Gamma-aminobutyric acid receptor-associated protein-like 2	GBRL2_HUMAN	2.42857	2.67017	0.000105961
P01031	EGFLAM	Pikachurin	EGFLA_HUMAN	5.28571	2.66338	0.00886443
P01042	RPL37A	60S ribosomal protein L37a	RL37A_HUMAN	2.85714	2.65432	0.0372436
P01591	TPM4	Tropomyosin alpha-4 chain	TPM4_HUMAN	8	2.65086	0.0211948
P01593;P01594	SAFB2	Scaffold attachment factor B2	SAFB2_HUMAN	3.28571	2.64676	0.000294719
P01597;P04432	SAR1A	GTP-binding protein SAR1a	SAR1A_HUMAN	2.57143	2.6415	0.0140114
P01599	ACLY	ATP-citrate synthase	ACLY_HUMAN	8.14286	2.63211	0.0200199
P01602	TUBB6	Tubulin beta-6 chain	TBB6_HUMAN	8.85714	2.63182	0.000162695
P01700	SEC62	Translocation protein SEC62	SEC62_HUMAN	1.85714	2.62133	0.0368004
P01701	IGHV3-33;IGHV3-30-3	Immunoglobulin heavy variable 3-33;Immunoglobulin heavy variable 3-30-3	HV333_HUMAN;HVC33_HUMAN	2.28571	2.61918	0.00426949
P01704	IGHG2	Immunoglobulin heavy constant gamma 2	IGHG2_HUMAN	3.14286	2.60642	0.00349701
P01709	TMED2	Transmembrane emp24 domain-containing protein 2	TMED2_HUMAN	2.85714	2.60366	0.0152186
P01721	TRAPPC5	Trafficking protein particle complex subunit 5	TPPC5_HUMAN	1.85714	2.59285	0.00302586
P01742	FUS	RNA-binding protein FUS	FUS_HUMAN	3.28571	2.59063	0.00285352
P01743	RECQL	ATP-dependent DNA helicase Q1	RECQ1_HUMAN	3.71429	2.58807	0.00335035
P01772;P0DP02	MAP1S	Microtubule-associated protein 1S	MAP1S_HUMAN	4.57143	2.57794	0.00242613
P01780	SNRPA1	U2 small nuclear ribonucleoprotein A'	RU2A_HUMAN	2.14286	2.5719	0.0421043
P01782;P0DP04	IGKV3-20	Immunoglobulin kappa variable 3-20	KV320_HUMAN	3.28571	2.57111	0.00168375
P01834	MYH10	Myosin-10	MYH10_HUMAN	25.8571	2.57027	0.000216327
P01857	EPN1	Epsin-1	EPN1_HUMAN	1.85714	2.56674	0.038095
P01859	GTF2I	General transcription factor II-I	GTF2I_HUMAN	5	2.56595	0.0162313
P01860	COL6A6	Collagen alpha-6(VI) chain	CO6A6_HUMAN	34.1429	2.55839	0.00832115
P01861	ILF2	Interleukin enhancer-binding factor 2	ILF2_HUMAN	7.85714	2.55511	0.00253451
P01871	RPL29	60S ribosomal protein L29	RL29_HUMAN	2.14286	2.55485	0.000110038
P01876	ARL3	ADP-ribosylation factor-like protein 3	ARL3_HUMAN	2	2.54994	0.0351652
P01877	BPNT1	3'(2'),5'-bisphosphate nucleotidase 1	BPNT1_HUMAN	4	2.54184	0.0195597
P01903	ARL8A	ADP-ribosylation factor-like protein 8A	ARL8A_HUMAN	3.14286	2.53724	0.0399705
P01912;Q5Y7A7	SRP54	Signal recognition particle 54 kDa protein	SRP54_HUMAN	2	2.53025	0.0049504
P02042	ARPC1A	Actin-related protein 2/3 complex subunit 1A	ARC1A_HUMAN	3	2.52635	0.000422587
P02144	RPL34	60S ribosomal protein L34	RL34_HUMAN	2.14286	2.51123	0.000507915
P02452	USP13	Ubiquitin carboxyl-terminal hydrolase 13	UBP13_HUMAN	4.85714	2.50822	0.0103117
P02461	HBA1	Hemoglobin subunit alpha	HBA_HUMAN	14	2.50653	0.000956468
P02538	APOA1	Apolipoprotein A-I	APOA1_HUMAN	29.8571	2.47966	0.000185953
P02545	LGALSL	Galectin-related protein	LEGL_HUMAN	4	2.47801	0.0114473
P02585	SEC23B	Protein transport protein Sec23B	SC23B_HUMAN	1.71429	2.46837	0.00433857
P02647	SRP14	Signal recognition particle 14 kDa protein	SRP14_HUMAN	5.28571	2.46762	0.0224467
P02649	SUMO2	Small ubiquitin-related modifier 2	SUMO2_HUMAN	1.71429	2.46468	0.00616303
P02652	RPL14	60S ribosomal protein L14	RL14_HUMAN	4.28571	2.46397	0.00112755
P02654	MAGED2	Melanoma-associated antigen D2	MAGD2_HUMAN	4.57143	2.46396	0.00452428
P02656	HCFC1	Host cell factor 1	HCFC1_HUMAN	3.71429	2.46268	0.0262169
P02675	RPL10	60S ribosomal protein L10	RL10_HUMAN	6.71429	2.45269	0.000254702
P02686	SLC29A1	Equilibrative nucleoside transporter 1	S29A1_HUMAN	2.42857	2.44319	0.00279522
P02730	UFL1	E3 UFM1-protein ligase 1	UFL1_HUMAN	7.85714	2.44166	0.00121631
P02743	EHD3	EH domain-containing protein 3	EHD3_HUMAN	9	2.4411	0.00256222
P02745	RPL30	60S ribosomal protein L30	RL30_HUMAN	4.28571	2.4408	0.00520215
P02746	NUDT21	Cleavage and polyadenylation specificity factor subunit 5	CPSF5_HUMAN	3.71429	2.43925	0.000264861
P02747	ITIH2	Inter-alpha-trypsin inhibitor heavy chain H2	ITIH2_HUMAN	17.5714	2.43821	0.00401942
P02748	NES	Nestin	NEST_HUMAN	31.4286	2.43511	0.0156153
P02750	CD34	Hematopoietic progenitor cell antigen CD34	CD34_HUMAN	1.71429	2.42937	0.00770046
P02751	PLIN1	Perilipin-1	PLIN1_HUMAN	8.57143	2.4264	0.0229075
P02763	ITIH1	Inter-alpha-trypsin inhibitor heavy chain H1	ITIH1_HUMAN	13.8571	2.41228	0.0192438
P02765	DDX5	Probable ATP-dependent RNA helicase DDX5	DDX5_HUMAN	7	2.40969	0.00139646
P02768	ZYX	Zyxin	ZYX_HUMAN	5.28571	2.40278	0.000261545
P02774	DHODH	Dihydroorotate dehydrogenase (quinone), mitochondrial	PYRD_HUMAN	2	2.39596	0.0539538
P02786	FITM1	Fat storage-inducing transmembrane protein 1	FITM1_HUMAN	2.85714	2.3947	0.0013967
P02787	AGT	Angiotensinogen	ANGT_HUMAN	8.28571	2.39153	0.00187181
P02788	AP2M1	AP-2 complex subunit mu	AP2M1_HUMAN	8.85714	2.39128	0.00105349
P02794	EXOC4	Exocyst complex component 4	EXOC4_HUMAN	2.42857	2.37695	0.0239999
P03886	EIF2A	Eukaryotic translation initiation factor 2A	EIF2A_HUMAN	6.14286	2.37672	0.000446998
P03897	S100A11	Protein S100-A11	S10AB_HUMAN	2.85714	2.37519	0.0103679
P03905	RBM39	RNA-binding protein 39	RBM39_HUMAN	3.57143	2.36913	0.018707
P03928	DDX42	ATP-dependent RNA helicase DDX42	DDX42_HUMAN	2.42857	2.36019	0.00278072
P04003	THBS4	Thrombospondin-4	TSP4_HUMAN	4.85714	2.35987	0.0223235
P04004	NAPG	Gamma-soluble NSF attachment protein	SNAG_HUMAN	2.71429	2.35951	0.0168322
P04062	ACSF2	Acyl-CoA synthetase family member 2, mitochondrial	ACSF2_HUMAN	8.71429	2.35665	0.00118224
P04066	SEC61A1	Protein transport protein Sec61 subunit alpha isoform 1	S61A1_HUMAN	3.42857	2.35274	0.00508021
P04075	IGHG3	Immunoglobulin heavy constant gamma 3	IGHG3_HUMAN	12.5714	2.35225	0.00343945
P04080	AP2A2	AP-2 complex subunit alpha-2	AP2A2_HUMAN	8.85714	2.34756	0.00177307
P04083	SRP9	Signal recognition particle 9 kDa protein	SRP09_HUMAN	2.85714	2.34577	0.005289
P04156	EMILIN2	EMILIN-2	EMIL2_HUMAN	3.71429	2.3451	0.0287759
P04179	NFU1	NFU1 iron-sulfur cluster scaffold homolog, mitochondrial	NFU1_HUMAN	3.42857	2.34129	0.0298712
P04181	EIF2B4	Translation initiation factor eIF-2B subunit delta	EI2BD_HUMAN	2	2.33982	0.036673
P04196	RPS15	40S ribosomal protein S15	RS15_HUMAN	2.71429	2.33697	0.00319102
P04217	STAT3	Signal transducer and activator of transcription 3	STAT3_HUMAN	13.1429	2.32788	0.00294562
P04259	SPTAN1	Spectrin alpha chain, non-erythrocytic 1	SPTN1_HUMAN	98.8571	2.32664	0.00186468
P04264	GNAI2	Guanine nucleotide-binding protein G(i) subunit alpha-2	GNAI2_HUMAN	5.57143	2.32285	0.00455213
P04271	ARCN1	Coatomer subunit delta	COPD_HUMAN	9.42857	2.3213	0.000498087
P04406	PRDX4	Peroxiredoxin-4	PRDX4_HUMAN	6.28571	2.31527	0.00395436
P04439	UFC1	Ubiquitin-fold modifier-conjugating enzyme 1	UFC1_HUMAN	2.28571	2.31175	0.000741684
P04632	CRYAB	Alpha-crystallin B chain	CRYAB_HUMAN	18.2857	2.31169	0.00227035
P04843	AGK	Acylglycerol kinase, mitochondrial	AGK_HUMAN	4.85714	2.30586	0.0236388
P04844	MRPL44	39S ribosomal protein L44, mitochondrial	RM44_HUMAN	4.57143	2.30186	0.00160688
P04899	ILF3	Interleukin enhancer-binding factor 3	ILF3_HUMAN	12	2.29794	0.00126404
P04908;Q7L7L0;Q93077	MFAP5	Microfibrillar-associated protein 5	MFAP5_HUMAN	3.28571	2.29679	0.00669945
P05023	COPB2	Coatomer subunit beta'	COPB2_HUMAN	9.85714	2.28805	0.00105054
P05026	RRAGC	Ras-related GTP-binding protein C	RRAGC_HUMAN	3.14286	2.28576	0.00389547
P05090	COPB1	Coatomer subunit beta	COPB_HUMAN	12.4286	2.28553	0.00548876
P05141	NEK7	Serine/threonine-protein kinase Nek7	NEK7_HUMAN	5.14286	2.27647	0.0524975
P05154	IARS	Isoleucine--tRNA ligase, cytoplasmic	SYIC_HUMAN	13.5714	2.27484	0.000215454
P05155	TROVE2	60 kDa SS-A/Ro ribonucleoprotein	RO60_HUMAN	3.14286	2.27329	0.00221285
P05165	VIM	Vimentin	VIME_HUMAN	52.1429	2.2714	0.000585288
P05166	HNRNPAB	Heterogeneous nuclear ribonucleoprotein A/B	ROAA_HUMAN	3.85714	2.26736	0.0208698
P05204	FLNB	Filamin-B	FLNB_HUMAN	50.7143	2.2628	0.000158002
P05387	POR	NADPH--cytochrome P450 reductase	NCPR_HUMAN	3.14286	2.25959	0.0167038
P05388	SLC25A24	Calcium-binding mitochondrial carrier protein SCaMC-1	SCMC1_HUMAN	5.28571	2.25751	0.0228538
P05413	CILP	Cartilage intermediate layer protein 1	CILP1_HUMAN	5	2.25542	0.0229865
P05452	SERPINA4	Kallistatin	KAIN_HUMAN	2.85714	2.25495	0.005892
P05455	AHCYL2	Adenosylhomocysteinase 3	SAHH3_HUMAN	2.71429	2.25105	0.0395593
P05543	SRM	Spermidine synthase	SPEE_HUMAN	3.28571	2.25032	0.00465125
P05546	RPS7	40S ribosomal protein S7	RS7_HUMAN	10.1429	2.24988	0.010624
P05556	RBM8A	RNA-binding protein 8A	RBM8A_HUMAN	1.85714	2.24867	0.0245926
P05976	CTNND1	Catenin delta-1	CTND1_HUMAN	6	2.2479	0.0024645
P06312	RPS23	40S ribosomal protein S23	RS23_HUMAN	5.42857	2.24067	0.000520854
P06331	ATP6V1E1	V-type proton ATPase subunit E 1	VATE1_HUMAN	2.28571	2.24057	0.0361742
P06396	TNKS1BP1	182 kDa tankyrase-1-binding protein	TB182_HUMAN	5.85714	2.23824	0.000613002
P06454	TARSL2	Probable threonine--tRNA ligase 2, cytoplasmic	SYTC2_HUMAN	4.14286	2.23753	0.0328924
P06703	ANXA1	Annexin A1	ANXA1_HUMAN	19.8571	2.22965	0.00148773
P06727	U2AF1L5;U2AF1	Splicing factor U2AF 35 kDa subunit-like protein;Splicing factor U2AF 35 kDa subunit	U2AF5_HUMAN;U2AF1_HUMAN	1.71429	2.22845	0.00473338
P06730	RBM3	RNA-binding protein 3	RBM3_HUMAN	2.57143	2.22796	0.00738344
P06732	TKT	Transketolase	TKT_HUMAN	14.2857	2.22739	0.0177518
P06737	IQGAP1	Ras GTPase-activating-like protein IQGAP1	IQGA1_HUMAN	33.8571	2.22078	0.0020604
P06744	NRP1	Neuropilin-1	NRP1_HUMAN	3.71429	2.219	0.00928822
P06748	PNPT1	Polyribonucleotide nucleotidyltransferase 1, mitochondrial	PNPT1_HUMAN	8.85714	2.21757	0.00428838
P06753	MFAP4	Microfibril-associated glycoprotein 4	MFAP4_HUMAN	2.28571	2.21733	0.0183315
P06756	SERPINB9	Serpin B9	SPB9_HUMAN	6.42857	2.21451	0.00114415
P06865	UPF1	Regulator of nonsense transcripts 1	RENT1_HUMAN	5.28571	2.21414	0.00298701
P07099	EPB41L2	Band 4.1-like protein 2	E41L2_HUMAN	16.4286	2.21216	0.0162029
P07108	CBX1	Chromobox protein homolog 1	CBX1_HUMAN	3.57143	2.20275	0.0470654
P07339	RPL8	60S ribosomal protein L8	RL8_HUMAN	8	2.18612	0.00113652
P07355	C8A	Complement component C8 alpha chain	CO8A_HUMAN	2	2.18247	0.0264619
P07360	RPRD1B	Regulation of nuclear pre-mRNA domain-containing protein 1B	RPR1B_HUMAN	3.28571	2.17899	0.00798265
P07384	IRGQ	Immunity-related GTPase family Q protein	IRGQ_HUMAN	4	2.17587	0.0313254
P07451	CHTOP	Chromatin target of PRMT1 protein	CHTOP_HUMAN	3	2.17128	0.0132054
P07711	CPNE3	Copine-3	CPNE3_HUMAN	7.71429	2.16706	0.00145311
P07738	CLTC	Clathrin heavy chain 1	CLH1_HUMAN	49.1429	2.16001	0.000928765
P07741	LMAN2L	VIP36-like protein	LMA2L_HUMAN	1.57143	2.15571	0.0349518
P07814	RPL31	60S ribosomal protein L31	RL31_HUMAN	4.28571	2.15541	0.00718956
P07900	OGN	Mimecan	MIME_HUMAN	16	2.15455	0.0208613
P07942	ARHGDIB	Rho GDP-dissociation inhibitor 2	GDIR2_HUMAN	4	2.14783	0.0142454
P07947	ACBD3	Golgi resident protein GCP60	GCP60_HUMAN	3.57143	2.14669	0.00684095
P07954	SAMHD1	Deoxynucleoside triphosphate triphosphohydrolase SAMHD1	SAMH1_HUMAN	10.4286	2.14637	0.0176262
P07996	SEC23A	Protein transport protein Sec23A	SC23A_HUMAN	8.71429	2.14609	0.000968908
P08123	RPL38	60S ribosomal protein L38	RL38_HUMAN	5.28571	2.14331	0.0249413
P08185	PPIL1	Peptidyl-prolyl cis-trans isomerase-like 1	PPIL1_HUMAN	2	2.13936	0.0188767
P08195	ERGIC1	Endoplasmic reticulum-Golgi intermediate compartment protein 1	ERGI1_HUMAN	5.57143	2.13879	0.00168358
P08237	MYL6	Myosin light polypeptide 6	MYL6_HUMAN	4.57143	2.13055	0.00339292
P08238	SRSF6	Serine/arginine-rich splicing factor 6	SRSF6_HUMAN	5.71429	2.12969	0.00798379
P08294	COPS6	COP9 signalosome complex subunit 6	CSN6_HUMAN	5.85714	2.12805	0.00459334
P08311	CTSG	Cathepsin G	CATG_HUMAN	4.14286	2.12703	0.0366369
P08397	TYMP	Thymidine phosphorylase	TYPH_HUMAN	5.71429	2.12503	0.0250133
P08473	DPYSL2	Dihydropyrimidinase-related protein 2	DPYL2_HUMAN	16.5714	2.12458	0.0049533
P08571	APOC1	Apolipoprotein C-I	APOC1_HUMAN	2.71429	2.12371	0.0313617
P08574	PDS5B	Sister chromatid cohesion protein PDS5 homolog B	PDS5B_HUMAN	3.14286	2.12215	0.0259905
P08579	CBR4	Carbonyl reductase family member 4	CBR4_HUMAN	2.71429	2.12166	0.00661147
P08590	DDAH2	N(G),N(G)-dimethylarginine dimethylaminohydrolase 2	DDAH2_HUMAN	6.42857	2.1204	0.0149557
P08697	PAIP1	Polyadenylate-binding protein-interacting protein 1	PAIP1_HUMAN	2	2.10821	0.0111039
P08708	FUBP1	Far upstream element-binding protein 1	FUBP1_HUMAN	9.14286	2.10738	0.0165919
P08758	EMILIN1	EMILIN-1	EMIL1_HUMAN	18.8571	2.10606	0.00973304
P08779	PELO	Protein pelota homolog	PELO_HUMAN	2.85714	2.10559	0.0156591
P08962	MRPL39	39S ribosomal protein L39, mitochondrial	RM39_HUMAN	3.42857	2.10391	0.0113803
P09012	EIF5B	Eukaryotic translation initiation factor 5B	IF2P_HUMAN	5.14286	2.09964	0.0355503
P09104	CDC5L	Cell division cycle 5-like protein	CDC5L_HUMAN	3	2.09328	0.00257528
P09110	NAGK	N-acetyl-D-glucosamine kinase	NAGK_HUMAN	9.57143	2.09324	0.00841843
P09132	SURF4	Surfeit locus protein 4	SURF4_HUMAN	3.85714	2.09324	0.024382
P09211	AFM	Afamin	AFAM_HUMAN	7	2.09196	0.0220651
P09234	SMTN	Smoothelin	SMTN_HUMAN	1.85714	2.08234	0.0324012
P09417	TPR	Nucleoprotein TPR	TPR_HUMAN	6.57143	2.08059	0.0174636
P09429	DDX17	Probable ATP-dependent RNA helicase DDX17	DDX17_HUMAN	10.5714	2.07884	0.0013447
P09488	UBR4	E3 ubiquitin-protein ligase UBR4	UBR4_HUMAN	11.4286	2.07615	0.00385855
P09493	PDIA6	Protein disulfide-isomerase A6	PDIA6_HUMAN	10.1429	2.07584	0.000356242
P09525	PALM	Paralemmin-1	PALM_HUMAN	2.71429	2.07282	0.0144818
P09543	TUBB	Tubulin beta chain	TBB5_HUMAN	4.42857	2.07081	0.0108964
P09619	HEBP1	Heme-binding protein 1	HEBP1_HUMAN	4.28571	2.06988	0.000855613
P09651	ECHDC2	Enoyl-CoA hydratase domain-containing protein 2, mitochondrial	ECHD2_HUMAN	2.71429	2.06639	0.0135035
P09669	DSTN	Destrin	DEST_HUMAN	3	2.0654	0.0434396
P09871	PDP1	[Pyruvate dehydrogenase [acetyl-transferring]]-phosphatase 1, mitochondrial	PDP1_HUMAN	7.85714	2.06518	0.0192482
P09913	ANP32A	Acidic leucine-rich nuclear phosphoprotein 32 family member A	AN32A_HUMAN	4.57143	2.06231	0.00197825
P09960	CCDC58	Coiled-coil domain-containing protein 58	CCD58_HUMAN	2.14286	2.05662	0.00954181
P09972	ARPC3	Actin-related protein 2/3 complex subunit 3	ARPC3_HUMAN	6	2.05574	0.000806256
P0C0L5	SERPINF2	Alpha-2-antiplasmin	A2AP_HUMAN	5.85714	2.0483	0.0324837
P0C0S5;Q71UI9	DPM1	Dolichol-phosphate mannosyltransferase subunit 1	DPM1_HUMAN	3	2.04699	0.0290105
P0C0S8;P20671;Q16777;Q6FI13;Q96KK5;Q99878;Q9BTM1	PCYT1A	Choline-phosphate cytidylyltransferase A	PCY1A_HUMAN	5.28571	2.04504	0.0132342
P0CG38	2011-09-01	Septin-11	SEP11_HUMAN	7.57143	2.04388	0.000889632
P0CW19;P0CW20	UTRN	Utrophin	UTRO_HUMAN	14.8571	2.04289	0.00147738
P0DMV8;P0DMV9	PURB	Transcriptional activator protein Pur-beta	PURB_HUMAN	4.85714	2.04114	0.0202402
P0DOY2;P0DOY3	KHSRP	Far upstream element-binding protein 2	FUBP2_HUMAN	8.71429	2.03645	0.0031441
P0DP23;P0DP24;P0DP25	TNPO1	Transportin-1	TNPO1_HUMAN	8.28571	2.03615	0.0148158
P10109	ARHGAP1	Rho GTPase-activating protein 1	RHG01_HUMAN	9	2.03433	0.0011747
P10155	SQOR	Sulfide:quinone oxidoreductase, mitochondrial	SQOR_HUMAN	3.85714	2.03321	0.0515313
P10253	STMN1	Stathmin	STMN1_HUMAN	3.57143	2.03057	0.0133368
P10301	MAPRE1	Microtubule-associated protein RP/EB family member 1	MARE1_HUMAN	5.85714	2.02753	0.0406566
P10415	CAVIN3	Caveolae-associated protein 3	CAVN3_HUMAN	3.57143	2.02069	0.0147538
P10515	LUM	Lumican	LUM_HUMAN	15.8571	2.01794	0.00830319
P10620	ME2	NAD-dependent malic enzyme, mitochondrial	MAOM_HUMAN	7.14286	2.00828	0.00387372
P10636	EIF2S3	Eukaryotic translation initiation factor 2 subunit 3	IF2G_HUMAN	9	2.00787	3.37067e-05
P10644	HNRNPM	Heterogeneous nuclear ribonucleoprotein M	HNRPM_HUMAN	21	2.00704	0.00610062
P10768	RPL10A	60S ribosomal protein L10a	RL10A_HUMAN	7.71429	2.00443	0.00117449
P10809	LSS	Lanosterol synthase	ERG7_HUMAN	3.57143	2.00323	0.0387943
P10909	CAST	Calpastatin	ICAL_HUMAN	9.85714	2.00071	0.0198737
P10916	PITRM1	Presequence protease, mitochondrial	PREP_HUMAN	12.5714	2.0005	0.0131421
P11021	IAH1	Isoamyl acetate-hydrolyzing esterase 1 homolog	IAH1_HUMAN	5	2.00043	0.00637961
P11047	CLIC1	Chloride intracellular channel protein 1	CLIC1_HUMAN	5.71429	2.00026	0.0108424

## Sheet: Transcription related proteins
Increased protein	Role in transcription						Decreased protein	Role in transcription
NFIB	Transcription factor						MAPT	Nuclear localization, regulates transcription under stress
STAT3	Transcription factor / signaling mediator						PURA	DNA/RNA binding transcriptional regulator
TRIM28	Transcriptional corepressor						YBX3	Y-box binding transcription factor, regulates gene expression and RNA stability
PURB	Transcription regulator						FXR2	RNA-binding protein, regulates transcriptional and translational output
GTF2I	General transcription factor
HCFC1	Transcriptional co-regulator
KHSRP	RNA-binding protein, transcription/splicing regulation
SAFB2	Scaffold attachment factor, transcriptional regulation
CBX1	Chromatin binding, transcriptional repression
CBX3	Chromatin binding, transcriptional repression
HIST2H2AB	Histone H2A, chromatin structure
HIST1H1B	Histone H1, chromatin structure
HMGN2	Nucleosome binding, transcription regulation
HNRNPF	RNA-binding, splicing regulation
HNRNPUL1	RNA-binding, transcription/splicing regulation
HNRNPAB	RNA-binding, transcription/splicing regulation
HNRNPM	RNA-binding, transcription/splicing regulation
PUF60	RNA-binding, splicing factor
ILF2	RNA-binding protein, transcription regulation
ILF3	RNA-binding protein, transcription regulation
RBM39	RNA-binding, transcription/splicing regulation
RBM3	RNA-binding, transcription/splicing regulation
RBM8A	RNA-binding, splicing factor
SRSF6	Splicing factor, regulates transcriptional output
PTBP1	RNA-binding, splicing regulator
PSIP1	Transcription coactivator (LEDGF)
ELAVL1	RNA-binding, stabilizes mRNAs, regulates transcriptional programs
FUBP1	DNA/RNA-binding, transcription regulation
UPF1	RNA surveillance, indirectly regulates transcription
EIF2AK2	Translation initiation factor kinase, stress response transcription regulation
EIF2A	Translation initiation factor, stress-linked transcription regulation
EIF2B1	Translation initiation factor subunit, stress-linked transcription regulation
EIF2B4	Translation initiation factor subunit, stress-linked transcription regulation
EIF3F	Translation initiation factor, transcription-related stress response

## Sheet: Vesicle related proteins
Increased protein	Role in vesicular transport				Decreased protein	Role in vesicular transport
COPA	COPI coatomer complex, vesicle trafficking				ATP8A1	Phospholipid flippase, vesicle budding/fusion
COPB1	COPI coatomer complex, vesicle trafficking				ATP2A2	ATPase (SERCA2), regulates Ca²⁺ for vesicle trafficking/exocytosis
COPB2	COPI coatomer complex, vesicle trafficking				ATP2A3	ATPase (SERCA3), vesicle trafficking via Ca²⁺ regulation
COPG1	COPI coatomer complex, vesicle trafficking				ATP6V1G1	V-ATPase subunit, endosome/lysosome acidification for trafficking
COPZ1	COPI coatomer complex, vesicle trafficking				SLC37A4	ER membrane transporter, involved in ER-Golgi vesicle trafficking
ARCN1	COPI-associated protein, vesicle trafficking				SYPL2	Synaptophysin-like vesicle membrane protein
SEC23A	COPII coat complex, ER-to-Golgi trafficking				TOM1	Endosomal sorting and vesicle trafficking protein
SEC23B	COPII coat complex, ER-to-Golgi trafficking				JPH1	Junctional complexes, vesicle trafficking regulation
SEC31A	COPII coat complex, ER-to-Golgi trafficking				MAPT	Stabilizes microtubules, regulates axonal vesicle transport
SEC61A1	Translocon component, ER protein transport				PRDX6	Peroxidase, vesicle membrane repair and endocytosis
SEC61B	Translocon component, ER protein transport				PARK7/DJ-1	Oxidative stress regulator, vesicle trafficking in neurons
SEC62	ER protein translocation/vesicle trafficking
SAR1A	Small GTPase, COPII coat vesicle formation
SNX6	Sorting nexin, endosome trafficking
SNX17	Sorting nexin, endosome trafficking
TMED2	Cargo receptor, vesicle trafficking
TMED9	Cargo receptor, vesicle trafficking
TMEM167A	ER-Golgi intermediate compartment protein
TMEM33	ER membrane protein, trafficking regulator
EHD3	Endocytic recycling regulator
EHD4	Endocytic recycling regulator
PICALM	Clathrin adaptor, endocytosis
CLTC	Clathrin heavy chain, endocytosis
AP2A2	AP-2 adaptor complex, clathrin-mediated endocytosis
AP2M1	AP-2 adaptor complex, clathrin-mediated endocytosis
AP2S1	AP-2 adaptor complex, clathrin-mediated endocytosis
TRAPPC5	TRAPP complex, vesicle tethering
EXOC4	Exocyst complex, vesicle tethering/exocytosis
RAB5C	Rab GTPase, early endosome trafficking
ARF4	Small GTPase, Golgi-vesicle trafficking
ARL3	Small GTPase, vesicle trafficking
ARL8A	Small GTPase, vesicle trafficking
LAMP1	Lysosomal membrane protein, vesicular trafficking
MVP	Major vault protein, transport-related
DBNL	Endocytosis, actin-binding vesicle trafficking
EPN1	Epsin, clathrin-mediated endocytosis
BASP1	Membrane-associated, vesicle dynamics
CLIC1	Chloride intracellular channel, vesicle trafficking
CLIC4	Chloride intracellular channel, vesicle trafficking
GABARAPL2	Autophagosome formation, vesicle dynamics
UTRN	Cytoskeletal linker, endocytosis/vesicle scaffolding
CAVIN3	Caveolae formation, vesicular trafficking
