# Supplementary material for: Exploring molecular signatures in PURA syndrome using muscle proteomics and serum biomarkers
Source: J Neurol. 2026 Jan 23;273(2):94. doi: 10.1007/s00415-026-13621-7 (PMC12830457; doi:10.1007/s00415-026-13621-7)
Supplement: Supplementary file 3 — Overview of the TaqMan probes used for targeted transcript quantification. Supplementary file3 (XLSX 10 KB) [file 415_2026_13621_MOESM3_ESM.xlsx]

## Sheet: Tabelle1
Thermofisher, qPCR Taqman Assays
Gene name	Assay-No.
AKT1	Hs00178289_m1
CRYAB	Hs00157107_m1
HSP90B1 / GRP94	Hs00427665_g1
MMP9	Hs00957562_m1
PGK1	Hs99999906_m1
PHGDH	Hs01106329_m1
PIK3IP1	Hs00364627_m1
POSTN	Hs01566750_m1
PTK2B	Hs00169444_m1
RHOA	Hs00357608_m1
ROCK1	Hs00178463_m1
RPL18	Hs00965812_g1
RPL19	Hs02338565_gH
RPL28	Hs00357189_g1
RPL4	Hs03044646_g1
TGFß1	Hs00998133_m1
