# Supplementary material for: Exploring molecular signatures in PURA syndrome using muscle proteomics and serum biomarkers
Source: J Neurol. 2026 Jan 23;273(2):94. doi: 10.1007/s00415-026-13621-7 (PMC12830457; doi:10.1007/s00415-026-13621-7)
Supplement: Supplementary file 4 — Overview of all proteins that are statistically significantly dysregulated in vesicles purified from serum of PURA patients. Supplementary file4 (XLSX 23 KB) [file 415_2026_13621_MOESM4_ESM.xlsx]

## Sheet: Proteins dysregulated in EVs
Upregulated Proteins PURA patient/Controls							Downregulated Proteins PURA patient/Controls
Accession	Gene	Description	#Unique	PURA/Control	Pvalue		Accession	Gene	Description	#Unique	PURA/Control	Pvalue
Q04721	NOTC2	Neurogenic locus notch homolog protein 2 OS=Homo sapiens OX=9606 GN=NOTCH2 PE=1 SV=3	2	43.0371	3.53995e-06		P02647	APOA1	Apolipoprotein A-I OS=Homo sapiens OX=9606 GN=APOA1 PE=1 SV=1	35	0.503537	0.00134367
A0A075B6H9	LV469	Immunoglobulin lambda variable 4-69 OS=Homo sapiens OX=9606 GN=IGLV4-69 PE=1 SV=1	5	22.1927	0.0469598		O95445	APOM	Apolipoprotein M OS=Homo sapiens OX=9606 GN=APOM PE=1 SV=2	8	0.490438	0.0375362
P01762	HV311	Immunoglobulin heavy variable 3-11 OS=Homo sapiens OX=9606 GN=IGHV3-11 PE=1 SV=2	2	17.055	0.0284925		P48740	MASP1	Mannan-binding lectin serine protease 1 OS=Homo sapiens OX=9606 GN=MASP1 PE=1 SV=3	23	0.487334	0.000447047
P62805	H4	Histone H4 OS=Homo sapiens OX=9606 GN=H4C16 PE=1 SV=2	5	11.7533	0.0413018		Q14314	FGL2	Fibroleukin OS=Homo sapiens OX=9606 GN=FGL2 PE=1 SV=1	2	0.486997	0.0229205
P08311	CATG	Cathepsin G OS=Homo sapiens OX=9606 GN=CTSG PE=1 SV=2	5	11.5101	0.0101662		P20851	C4BPB	C4b-binding protein beta chain OS=Homo sapiens OX=9606 GN=C4BPB PE=1 SV=1	11	0.483392	0.0538639
P23083	HV102	Immunoglobulin heavy variable 1-2 OS=Homo sapiens OX=9606 GN=IGHV1-2 PE=1 SV=2	5	10.9518	0.0302022		P28070	PSB4	Proteasome subunit beta type-4 OS=Homo sapiens OX=9606 GN=PSMB4 PE=1 SV=4	2	0.481442	0.0162243
P27169	PON1	Serum paraoxonase/arylesterase 1 OS=Homo sapiens OX=9606 GN=PON1 PE=1 SV=3	11	10.3912	0.00303916		P06312	KV401	Immunoglobulin kappa variable 4-1 OS=Homo sapiens OX=9606 GN=IGKV4-1 PE=1 SV=1	4	0.473426	0.0181783
P02748	CO9	Complement component C9 OS=Homo sapiens OX=9606 GN=C9 PE=1 SV=2	17	9.5049	0.00482854		P31146	COR1A	Coronin-1A OS=Homo sapiens OX=9606 GN=CORO1A PE=1 SV=4	2	0.44985	0.00368702
A0A075B6K4	LV310	Immunoglobulin lambda variable 3-10 OS=Homo sapiens OX=9606 GN=IGLV3-10 PE=3 SV=2	4	8.02345	0.011186		Q92496	FHR4	Complement factor H-related protein 4 OS=Homo sapiens OX=9606 GN=CFHR4 PE=1 SV=3	3	0.43757	0.0335773
P05107	ITB2	Integrin beta-2 OS=Homo sapiens OX=9606 GN=ITGB2 PE=1 SV=2	4	7.63365	6.99899e-05		P14625	ENPL	Endoplasmin OS=Homo sapiens OX=9606 GN=HSP90B1 PE=1 SV=1	2	0.436225	3.68317e-05
P01764	HV323	Immunoglobulin heavy variable 3-23 OS=Homo sapiens OX=9606 GN=IGHV3-23 PE=1 SV=2	4	5.75761	0.00149882		P55072	TERA	Transitional endoplasmic reticulum ATPase OS=Homo sapiens OX=9606 GN=VCP PE=1 SV=4	14	0.435466	0.0514243
P01701	LV151	Immunoglobulin lambda variable 1-51 OS=Homo sapiens OX=9606 GN=IGLV1-51 PE=1 SV=2	4	5.72547	0.00714675		P21333	FLNA	Filamin-A OS=Homo sapiens OX=9606 GN=FLNA PE=1 SV=4	57	0.434288	0.0440043
O60814	H2B1K	Histone H2B type 1-K OS=Homo sapiens OX=9606 GN=H2BC12 PE=1 SV=3	2	5.17916	0.0267488		Q7Z794	K2C1B	Keratin, type II cytoskeletal 1b OS=Homo sapiens OX=9606 GN=KRT77 PE=1 SV=3	4	0.423671	0.0242853
P58876	H2B1D	Histone H2B type 1-D OS=Homo sapiens OX=9606 GN=H2BC5 PE=1 SV=2	2	5.17916	0.0267488		P35555	FBN1	Fibrillin-1 OS=Homo sapiens OX=9606 GN=FBN1 PE=1 SV=4	4	0.416856	0.00599518
Q99880	H2B1L	Histone H2B type 1-L OS=Homo sapiens OX=9606 GN=H2BC13 PE=1 SV=3	2	5.17916	0.0267488		P02751	FINC	Fibronectin OS=Homo sapiens OX=9606 GN=FN1 PE=1 SV=5	81	0.411913	0.00488855
Q5QNW6	H2B2F	Histone H2B type 2-F OS=Homo sapiens OX=9606 GN=H2BC18 PE=1 SV=3	2	5.17916	0.0267488		P06396	GELS	Gelsolin OS=Homo sapiens OX=9606 GN=GSN PE=1 SV=1	10	0.407456	0.0128176
Q99879	H2B1M	Histone H2B type 1-M OS=Homo sapiens OX=9606 GN=H2BC14 PE=1 SV=3	2	5.17916	0.0267488		P03952	KLKB1	Plasma kallikrein OS=Homo sapiens OX=9606 GN=KLKB1 PE=1 SV=1	14	0.403947	0.00625989
Q99877	H2B1N	Histone H2B type 1-N OS=Homo sapiens OX=9606 GN=H2BC15 PE=1 SV=3	2	5.17916	0.0267488		Q15166	PON3	Serum paraoxonase/lactonase 3 OS=Homo sapiens OX=9606 GN=PON3 PE=1 SV=3	3	0.403042	0.00259371
P57053	H2BFS	Histone H2B type F-S OS=Homo sapiens OX=9606 GN=H2BC12L PE=1 SV=2	2	5.17916	0.0267488		P61160	ARP2	Actin-related protein 2 OS=Homo sapiens OX=9606 GN=ACTR2 PE=1 SV=1	2	0.402311	0.027525
Q93079	H2B1H	Histone H2B type 1-H OS=Homo sapiens OX=9606 GN=H2BC9 PE=1 SV=3	2	5.17916	0.0267488		Q8TDL5	BPIB1	BPI fold-containing family B member 1 OS=Homo sapiens OX=9606 GN=BPIFB1 PE=1 SV=1	2	0.402077	0.0353421
P62807	H2B1C	Histone H2B type 1-C/E/F/G/I OS=Homo sapiens OX=9606 GN=H2BC10 PE=1 SV=4	2	5.17916	0.0267488		P02747	C1QC	Complement C1q subcomponent subunit C OS=Homo sapiens OX=9606 GN=C1QC PE=1 SV=3	7	0.389182	0.000661189
P00734	THRB	Prothrombin OS=Homo sapiens OX=9606 GN=F2 PE=1 SV=2	33	5.10957	0.00173061		P02786	TFR1	Transferrin receptor protein 1 OS=Homo sapiens OX=9606 GN=TFRC PE=1 SV=2	6	0.382803	0.0259396
P10643	CO7	Complement component C7 OS=Homo sapiens OX=9606 GN=C7 PE=1 SV=2	18	5.05701	0.00272147		P02649	APOE	Apolipoprotein E OS=Homo sapiens OX=9606 GN=APOE PE=1 SV=1	36	0.378529	0.0210575
P26038	MOES	Moesin OS=Homo sapiens OX=9606 GN=MSN PE=1 SV=3	4	4.82079	0.0316726		P0C0L5	CO4B	Complement C4-B OS=Homo sapiens OX=9606 GN=C4B_2 PE=1 SV=2	3	0.375206	0.0291055
P01860	IGHG3	Immunoglobulin heavy constant gamma 3 OS=Homo sapiens OX=9606 GN=IGHG3 PE=1 SV=2	6	4.74378	0.0166179		Q15485	FCN2	Ficolin-2 OS=Homo sapiens OX=9606 GN=FCN2 PE=1 SV=2	10	0.371057	0.00144149
Q02413	DSG1	Desmoglein-1 OS=Homo sapiens OX=9606 GN=DSG1 PE=1 SV=2	4	4.57201	0.0267844		P0DOX3	IGD	Immunoglobulin delta heavy chain OS=Homo sapiens OX=9606 PE=1 SV=1	2	0.358744	0.0019676
A0A0C4DH29	HV103	Immunoglobulin heavy variable 1-3 OS=Homo sapiens OX=9606 GN=IGHV1-3 PE=3 SV=1	4	4.52788	0.0255911		P09871	C1S	Complement C1s subcomponent OS=Homo sapiens OX=9606 GN=C1S PE=1 SV=1	30	0.358672	0.00301451
P01861	IGHG4	Immunoglobulin heavy constant gamma 4 OS=Homo sapiens OX=9606 GN=IGHG4 PE=1 SV=1	5	4.51267	0.0494912		P0C0L4	CO4A	Complement C4-A OS=Homo sapiens OX=9606 GN=C4A PE=1 SV=2	2	0.354732	0.0120033
P01743	HV146	Immunoglobulin heavy variable 1-46 OS=Homo sapiens OX=9606 GN=IGHV1-46 PE=1 SV=2	3	4.40401	0.048443		O14791	APOL1	Apolipoprotein L1 OS=Homo sapiens OX=9606 GN=APOL1 PE=1 SV=5	15	0.323425	0.00521816
P07996	TSP1	Thrombospondin-1 OS=Homo sapiens OX=9606 GN=THBS1 PE=1 SV=2	37	4.04383	0.00299812		Q6UXB8	PI16	Peptidase inhibitor 16 OS=Homo sapiens OX=9606 GN=PI16 PE=1 SV=1	2	0.32231	0.0144581
P08697	A2AP	Alpha-2-antiplasmin OS=Homo sapiens OX=9606 GN=SERPINF2 PE=1 SV=3	10	3.86592	0.0030974		P04439	HLAA	HLA class I histocompatibility antigen, A alpha chain OS=Homo sapiens OX=9606 GN=HLA-A PE=1 SV=2	2	0.321	0.0089113
P05109	S10A8	Protein S100-A8 OS=Homo sapiens OX=9606 GN=S100A8 PE=1 SV=1	2	3.35286	0.0306612		P02656	APOC3	Apolipoprotein C-III OS=Homo sapiens OX=9606 GN=APOC3 PE=1 SV=1	7	0.310344	0.0242252
P04180	LCAT	Phosphatidylcholine-sterol acyltransferase OS=Homo sapiens OX=9606 GN=LCAT PE=1 SV=1	2	3.28957	0.0424893		P19652	A1AG2	Alpha-1-acid glycoprotein 2 OS=Homo sapiens OX=9606 GN=ORM2 PE=1 SV=2	3	0.298577	0.000179274
P08603	CFAH	Complement factor H OS=Homo sapiens OX=9606 GN=CFH PE=1 SV=4	50	3.28206	0.0132337		P50995	ANX11	Annexin A11 OS=Homo sapiens OX=9606 GN=ANXA11 PE=1 SV=1	2	0.28713	0.000983588
A0A0C4DH43	HV70D	Immunoglobulin heavy variable 2-70D OS=Homo sapiens OX=9606 GN=IGHV2-70D PE=3 SV=1	2	3.26174	0.0526444		P05556	ITB1	Integrin beta-1 OS=Homo sapiens OX=9606 GN=ITGB1 PE=1 SV=2	2	0.286185	0.0100977
P07357	CO8A	Complement component C8 alpha chain OS=Homo sapiens OX=9606 GN=C8A PE=1 SV=2	8	3.08247	0.00279686		Q7Z7G0	TARSH	Target of Nesh-SH3 OS=Homo sapiens OX=9606 GN=ABI3BP PE=1 SV=2	3	0.28492	0.00287895
Q9BWP8	COL11	Collectin-11 OS=Homo sapiens OX=9606 GN=COLEC11 PE=1 SV=1	3	3.07179	0.00709708		P21926	CD9	CD9 antigen OS=Homo sapiens OX=9606 GN=CD9 PE=1 SV=4	2	0.26917	0.00250999
P01876	IGHA1	Immunoglobulin heavy constant alpha 1 OS=Homo sapiens OX=9606 GN=IGHA1 PE=1 SV=2	10	2.80422	0.0299051		P0DOX7	IGK	Immunoglobulin kappa light chain OS=Homo sapiens OX=9606 PE=1 SV=1	3	0.265972	0.0010724
P01024	CO3	Complement C3 OS=Homo sapiens OX=9606 GN=C3 PE=1 SV=2	85	2.79725	0.00249416		P07737	PROF1	Profilin-1 OS=Homo sapiens OX=9606 GN=PFN1 PE=1 SV=2	5	0.260987	0.0518311
P10909	CLUS	Clusterin OS=Homo sapiens OX=9606 GN=CLU PE=1 SV=1	21	2.77103	0.0182722		P00739	HPTR	Haptoglobin-related protein OS=Homo sapiens OX=9606 GN=HPR PE=2 SV=2	7	0.258382	0.00656629
P00450	CERU	Ceruloplasmin OS=Homo sapiens OX=9606 GN=CP PE=1 SV=1	37	2.71028	0.0486718		P01833	PIGR	Polymeric immunoglobulin receptor OS=Homo sapiens OX=9606 GN=PIGR PE=1 SV=4	22	0.253106	3.414e-05
P20073	ANXA7	Annexin A7 OS=Homo sapiens OX=9606 GN=ANXA7 PE=1 SV=3	3	2.4526	0.048659		P05106	ITB3	Integrin beta-3 OS=Homo sapiens OX=9606 GN=ITGB3 PE=1 SV=2	10	0.243242	0.0170427
P01023	A2MG	Alpha-2-macroglobulin OS=Homo sapiens OX=9606 GN=A2M PE=1 SV=3	104	2.16323	0.000827179		Q13790	APOF	Apolipoprotein F OS=Homo sapiens OX=9606 GN=APOF PE=1 SV=2	2	0.240808	0.000399376
P04003	C4BPA	C4b-binding protein alpha chain OS=Homo sapiens OX=9606 GN=C4BPA PE=1 SV=2	38	2.06013	0.043119		A0A0C4DH25	KVD20	Immunoglobulin kappa variable 3D-20 OS=Homo sapiens OX=9606 GN=IGKV3D-20 PE=3 SV=1	2	0.238809	0.00277127
							P60033	CD81	CD81 antigen OS=Homo sapiens OX=9606 GN=CD81 PE=1 SV=1	2	0.218894	0.0167388
							P08567	PLEK	Pleckstrin OS=Homo sapiens OX=9606 GN=PLEK PE=1 SV=3	5	0.214909	0.0129768
							A0A0C4DH31	HV118	Immunoglobulin heavy variable 1-18 OS=Homo sapiens OX=9606 GN=IGHV1-18 PE=3 SV=1	4	0.214472	0.000138161
							P11226	MBL2	Mannose-binding protein C OS=Homo sapiens OX=9606 GN=MBL2 PE=1 SV=2	10	0.203202	0.0159338
							P98160	PGBM	Basement membrane-specific heparan sulfate proteoglycan core protein OS=Homo sapiens OX=9606 GN=HSPG2 PE=1 SV=4	3	0.198019	0.00447189
							P63104	1433Z	14-3-3 protein zeta/delta OS=Homo sapiens OX=9606 GN=YWHAZ PE=1 SV=1	4	0.196428	0.0159284
							Q9HBI1	PARVB	Beta-parvin OS=Homo sapiens OX=9606 GN=PARVB PE=1 SV=1	3	0.189983	0.00637306
							P35542	SAA4	Serum amyloid A-4 protein OS=Homo sapiens OX=9606 GN=SAA4 PE=1 SV=2	7	0.183851	0.0214388
							P23528	COF1	Cofilin-1 OS=Homo sapiens OX=9606 GN=CFL1 PE=1 SV=3	4	0.173918	0.00196155
							P07195	LDHB	L-lactate dehydrogenase B chain OS=Homo sapiens OX=9606 GN=LDHB PE=1 SV=2	4	0.164205	0.0218638
							P02654	APOC1	Apolipoprotein C-I OS=Homo sapiens OX=9606 GN=APOC1 PE=1 SV=1	5	0.163348	0.00212483
							A0A075B6Q5	HV364	Immunoglobulin heavy variable 3-64 OS=Homo sapiens OX=9606 GN=IGHV3-64 PE=3 SV=1	3	0.157266	0.00136632
							Q01518	CAP1	Adenylyl cyclase-associated protein 1 OS=Homo sapiens OX=9606 GN=CAP1 PE=1 SV=5	4	0.14456	0.0224243
							P01772	HV333	Immunoglobulin heavy variable 3-33 OS=Homo sapiens OX=9606 GN=IGHV3-33 PE=1 SV=2	2	0.142774	0.025369
							P02746	C1QB	Complement C1q subcomponent subunit B OS=Homo sapiens OX=9606 GN=C1QB PE=1 SV=3	8	0.140416	1.31575e-06
							Q9Y5F7	PCDGL	Protocadherin gamma-C4 OS=Homo sapiens OX=9606 GN=PCDHGC4 PE=1 SV=1	2	0.137476	0.000958425
							P07437	TBB5	Tubulin beta chain OS=Homo sapiens OX=9606 GN=TUBB PE=1 SV=2	3	0.134894	3.84125e-08
							P02655	APOC2	Apolipoprotein C-II OS=Homo sapiens OX=9606 GN=APOC2 PE=1 SV=1	5	0.131289	0.00886854
							Q9H4B7	TBB1	Tubulin beta-1 chain OS=Homo sapiens OX=9606 GN=TUBB1 PE=1 SV=1	9	0.120103	0.0328559
							Q9Y490	TLN1	Talin-1 OS=Homo sapiens OX=9606 GN=TLN1 PE=1 SV=3	42	0.119113	6.15042e-06
							P80108	PHLD	Phosphatidylinositol-glycan-specific phospholipase D OS=Homo sapiens OX=9606 GN=GPLD1 PE=1 SV=3	9	0.102046	0.00502076
							Q8N257	H2B3B	Histone H2B type 3-B OS=Homo sapiens OX=9606 GN=H2BC26 PE=1 SV=3	2	0.0950874	0.0140596
							Q16778	H2B2E	Histone H2B type 2-E OS=Homo sapiens OX=9606 GN=H2BC21 PE=1 SV=3	2	0.0950874	0.0140596
							Q6DN03	H2B2C	Putative histone H2B type 2-C OS=Homo sapiens OX=9606 GN=H2BC20P PE=5 SV=3	2	0.0950874	0.0140596
							Q6DRA6	H2B2D	Putative histone H2B type 2-D OS=Homo sapiens OX=9606 GN=H2BC19P PE=5 SV=3	2	0.0950874	0.0140596
							P33778	H2B1B	Histone H2B type 1-B OS=Homo sapiens OX=9606 GN=H2BC3 PE=1 SV=2	2	0.0950874	0.0140596
							P06899	H2B1J	Histone H2B type 1-J OS=Homo sapiens OX=9606 GN=H2BC11 PE=1 SV=3	2	0.0950874	0.0140596
							P23527	H2B1O	Histone H2B type 1-O OS=Homo sapiens OX=9606 GN=H2BC17 PE=1 SV=3	2	0.0950874	0.0140596
							Q13093	PAFA	Platelet-activating factor acetylhydrolase OS=Homo sapiens OX=9606 GN=PLA2G7 PE=1 SV=1	8	0.0948806	2.94973e-06
							Q12955	ANK3	Ankyrin-3 OS=Homo sapiens OX=9606 GN=ANK3 PE=1 SV=3	2	0.0919706	7.50545e-06
							P16452	EPB42	Protein 4.2 OS=Homo sapiens OX=9606 GN=EPB42 PE=1 SV=3	2	0.0826171	0.0200325
							Q14624	ITIH4	Inter-alpha-trypsin inhibitor heavy chain H4 OS=Homo sapiens OX=9606 GN=ITIH4 PE=1 SV=4	31	0.0708126	0.00121237
							P04275	VWF	von Willebrand factor OS=Homo sapiens OX=9606 GN=VWF PE=1 SV=4	75	0.0373014	8.0062e-06
							P63261	ACTG	Actin, cytoplasmic 2 OS=Homo sapiens OX=9606 GN=ACTG1 PE=1 SV=1	7	0.0366819	0.000803487
							P60709	ACTB	Actin, cytoplasmic 1 OS=Homo sapiens OX=9606 GN=ACTB PE=1 SV=1	7	0.0366819	0.000803487
							P20023	CR2	Complement receptor type 2 OS=Homo sapiens OX=9606 GN=CR2 PE=1 SV=2	3	0.03361	2.88204e-07
							O00187	MASP2	Mannan-binding lectin serine protease 2 OS=Homo sapiens OX=9606 GN=MASP2 PE=1 SV=4	9	0.0279607	0.00236676
							P36955	PEDF	Pigment epithelium-derived factor OS=Homo sapiens OX=9606 GN=SERPINF1 PE=1 SV=4	2	0.0278855	0.000581591
